# Supplementary material for: Exploration of the sensitivity to macrocyclic lactones in the canine heartworm (Dirofilaria immitis) in Australia using phenotypic and genotypic approaches
Source: Int J Parasitol Drugs Drug Resist. 2022 Nov 15;20:145–58. doi: 10.1016/j.ijpddr.2022.11.003 (PMC9772245; doi:10.1016/j.ijpddr.2022.11.003)
Supplement: Multimedia component 3 [file mmc3.xlsx]

## Sheet: Sheet1
	Supplementary Table S3: Summary of Australian dogs infected with Dirofilaria immitis monitored over 2019-2022
																																		1.LOCUS_42411				2.LOCUS_21554				3.LOCUS_45689				4.LOCUS_9400
#	HW ID	NEW/RE	Dog ID	Blood collected	Postcode	Location	Lived anywhere else	Dog	Male/female	Desex	Age	Breed	Prevention HW past 12 month	Brand	@ diagnosis	PCV	TPP	Hemolysis	Lipaemic	Pos/neg for ANY HW test	Knott's test	DiroCHEK (neat)	DiroCHEK (1:1 PBS heat)	DiroCHEK (neat)	DIroCHEK (1:1 PBS heat)	Ag (Anigen)	Ag (Witness)	Ag (Vcheck)	Ct / qPCR (HW-probe, filter)	Ct / qPCR (Dog-probe, filter)	Ct / qPCR (HW-probe, blood)-Run 2	Ct / qPCR (Dog-probe, blood)-Run 2	Ct / qPCR (Wolbachia-probe, blood)	A (%)	C (%)	G (%)	T (%)	A (%)	C (%)	G (%)	T (%)	A (%)	C (%)	G (%)	T (%)	A (%)	C (%)	G (%)	T (%)
1	HW1/19	NEW	1	26/9/2019	4870	CAIRNS, QLD	NO	dog	female	yes	4y4m	boxer X	sporadic	xcelpet	Heartgard plus	0.57	92	+	+	pos.	1	0.254	0.466	pos.	pos.	pos.	pos.	n/a	NEG.	17.53	37.68	19.9	NEG.
2	HW2/19	HW1/19	1	24/10/2019	4870	CAIRNS, QLD	NO	dog	female	yes	4y4m	boxer X	sporadic	xcelpet	Heartgard plus	0.59	89	-	-	pos.	0	0.076/0.088	0.112/0.132	neg./pos.	pos./pos.	pos.	neg.	n/a	N/A		NEG.	20.38	NEG.
3	HW3/19	NEW	2	2019-11-04	4875	THURSDAY IS, QLD	NO	dog	male	yes	4y	X	no	n/a	Heartgard plus	0.48	73	-	-	pos.	510	0.176	0.398	pos.	pos.	pos.	pos.	n/a	19.0417		21.81	19.14	27.01	85.78	1.93	3.28	9.01	99.02	0.6	0	0.38	92.19	0	3.62	4.19	0	0	0	100
4	HW4/19	HW3/19	2	2019-12-05	4875	THURSDAY IS, QLD	NO	dog	male	yes	4y	X	no	n/a	Heartgard plus	0.48	90	-	-	pos.	1436	0.174	0.318	pos.	pos.	pos.	pos.	n/a	20.6487		22.85	19.34	31.87	87.99	0.65	3.33	8.04	100	0	0	0	93.19	0.72	1.77	4.33	0	0	0	100
5	HW5/20	NEW	3	28/1/2020	4818	DEERAGUN, QLD	NO	dog	female	yes	6y10m	ridgeback X	yes	nexgard spectra, proheart	SR-12	0.66	115	-	-	pos.	9540	0.445	0.311	pos.	pos.	pos.	pos.	n/a	18.4211		22.72	20.49	26.11	87.68	1.05	2.38	8.89	99.08	0.92	0	0	94.3	0	1.82	3.88	0	0	0	100
6	HW6/20	NEW	4	29/1/2020	4818	DEERAGUN, QLD	NO	dog	male	yes	6y10m	wolfhound X	sporadic	milbemax	SR-12	0.51	91	-	-	pos.	2856	0.21	0.232	pos.	pos.	pos.	pos.	n/a	18.6035		22.01	20.08	26.57	86.34	1.53	3.25	8.88	99.98	0	0	0.02	94.81	1.64	1.83	1.72	0	0	0	100
7	HW7/20	NEW	5	29/1/2020	4818	DEERAGUN, QLD	NO	dog	male	yes	3y3m	wolfhound X	sporadic	milbemax	SR-12	0.59	60	-	-	pos.	38250	0.32	0.463	pos.	pos.	pos.	pos.	n/a	18.2458		20.01	20.7	25.07	86.76	1.6	3.31	8.33	99.71	0	0	0.29	92.66	0.8	2.68	3.85	0	0	0.24	99.76
8	HW8/20	NEW	6	31/1/2020	4818	DEERAGUN, QLD	NO	dog	male	yes	5y1m	english staffordshire bull terrier	yes	nexgard spectra	SR-12	n/a	n/a	n/a	n/a	pos.	7560	0.285	0.36	pos.	pos.	pos.	pos.	n/a	18.6133		21.28	19.82	26.72	88.92	0.77	3.34	6.97	99.92	0.08	0	0	93.21	0	4.19	2.6	0	0	0	100
9	HW9/20	NEW	7	31/1/2020	4814	TOWNSVILLE, QLD	NO	dog	female	yes	3y5m	graet dane X	n/a	n/a	SR-12	n/a	n/a	n/a	n/a	pos.	38	0.331	0.403	pos.	pos.	pos.	pos.	n/a	23.0085		28.69	18.29	31.75	87.35	1.3	2.96	8.39	100	0	0	0	92.18	0	2.62	5.2	0	0	0	100
10	HW10/20	NEW	8	2020-03-03	2747	SYDNEY, NSW	NO	dog	female	n/a	10y	cattle dog	no	n/a	n/a	n/a	n/a	n/a	n/a	pos.	0	0.528	0.503	pos.	pos.	pos.	pos.	n/a	N/A		NEG.	20.21	NEG.
11	HW11/20	NEW	9	2020-03-03	2747	SYDNEY, NSW	NO	dog	male	n/a	10y	blue cattle dog	no	n/a	n/a	n/a	n/a	n/a	n/a	pos.	31	0.258	0.46	pos.	pos.	pos.	pos.	n/a	N/A		25.6	18.41	32.24
12	HW12/20	HW6/20	4	2020-03-03	4818	DEERAGUN, QLD	NO	dog	male	yes	6y10m	wolfhound X	sporadic	milbemax	SR-12	0.47	73	+	-	pos.	2217	0.12	0.223	pos.	pos.	pos.	pos.	n/a	21.3027		22.9	20.5	32.26	88.22	1.63	5.36	4.8	100	0	0	0	93.27	1.19	1.79	3.75	0	0	0	100
13	HW13/20	HW7/20	5	2020-03-03	4818	DEERAGUN, QLD	NO	dog	male	yes	3y3m	wolfhound X	sporadic	milbemax	SR-12	0.47	77	++	-	pos.	3512	0.367	0.396	pos.	pos.	pos.	pos.	n/a	21.0858		22.42	19.75	32.32	88.51	0.91	3.51	7.06	99.05	0	0	0.95	94.83	0	2.47	2.7	0	0	0	100
14	HW14/20	HW5/20	3	28/2/2020	4818	DEERAGUN, QLD	NO	dog	female	yes	6y10m	ridgeback X	yes	nexgard spectra, proheart	SR-12	0.57	120	++	+	pos.	8208	0.529	0.398	pos.	pos.	pos.	pos.	n/a	20.2327		24.43	21.74	35.13	86.87	0.71	3.3	9.12	99.87	0	0	0.13	91.77	0.81	2.82	4.59	0	0	0	100
15	HW15/20	HW8/20	6	2020-03-05	4818	DEERAGUN, QLD	NO	dog	male	yes	5y1m	english staffordshire bull terrier	yes	nexgard spectra	SR-12	0.54	86	+	-	pos.	2518	0.549	0.392	pos.	pos.	pos.	pos.	n/a	20.964		22.37	19.65	32.04	87	1.29	2.46	9.25	99.59	0	0	0.41	91.08	0.94	3.22	4.75	0	0	0	100
16	HW16/20	HW9/20	7	2020-03-10	4814	TOWNSVILLE, QLD	NO	dog	female	yes	3y5m	graet dane X	n/a	n/a	SR-12	0.5	88	++	-	pos.	565	0.397	0.359	pos.	pos.	pos.	pos.	n/a	24.4497		24.03	18.95	34.29	86.38	1.99	3.29	8.35	99.6	0	0	0.4	94.32	1.14	2.74	1.8	0	0	0	100
17	HW17/20	NEW	10	16/3/2020	4870	CAIRNS, QLD (FROM MACKAY, QLD REHOMED 30012020)	NO	dog	female	yes	2y11m	greyhound	n/a	milbemax (31/1/19)	Heartgard plus	0.51	73	-	-	pos.	9152	0.315	0.542	pos.	pos.	pos.	pos.	n/a	19.59	17.34	20.92	18.92	25.2	85.65	1.36	3.08	9.91	100	0	0	0	87.99	1.23	4.91	5.86	0	0	0	100
18	HW18/20	NEW	11	2020-03-10	4818	DEERAGUN, QLD	n/a	dog	female	n/a	5y5m	great dane X	n/a	n/a	SR-12	0.49	93	+	-	pos.	8350	0.313	0.466	pos.	pos.	pos.	pos.	n/a	18.64	15.61	21.24	18.09	25.4	87.15	1.66	3.01	8.18	100	0	0	0	87.95	0.82	5.08	6.16	0	0	0	100
19	HW19/20	NEW	12	30/3/2020	4870	CAIRNS, QLD (FROM MACKAY, QLD REHOMED)	n/a	dog	male	yes	2y	border collie X	n/a	n/a	Heartgard plus	0.43	75	-	-	pos.	950	0.243	0.38	pos.	pos.	pos.	pos.	n/a	21.13	16.21	24.89	18.15	28.35	86.65	1.3	5.06	6.99	99.37	0	0.59	0.04	88.36	1.28	4.7	5.66	0	0	0	100
20	HW20/20	NEW	13	24/4/2020	4870	CAIRNS, QLD	NO	dog	female	n/a	8y	minifoc chihuahua X	no	n/a	Heartgard plus	0.49	79	+	+	pos.	7450	0.517	0.66	pos.	pos.	n/a	pos.	n/a	20.19	17.71	20.51	19.46	25.22	84.42	1.67	3.95	9.97	98.36	0	0	1.64	89.78	1.27	4.52	4.43	0	0	0	100
21	HW21/20	NEW	14	22/5/2020	4870	CAIRNS, QLD	n/a	n/a	n/a	n/a	n/a	n/a	n/a	n/a	Heartgard plus	0.5	97	+	-	pos.	6150	0.462	0.484	pos.	pos.	n/a	pos.	n/a	18.42	16.14	20.6	19.08	25.15	87.57	1.12	3.42	7.89	100	0	0	0	90.31	0.81	4.62	4.27	0	0	0	100
22	HW22/20	HW20/20	13	22/5/2020	4870	CAIRNS, QLD	NO	dog	female	n/a	9y1m	chihuahua	no	n/a	Heartgard plus	0.51	85	-	-	pos.	2475	0.81	0.94	pos.	pos.	n/a	pos.	n/a	21.6	15.48	21.8	20.11	32.84	86.66	1.68	4.42	7.24	100	0	0	0	90	1.07	4.26	4.67	0	0.62	0	99.38
23	HW23/20	HW5/20	3	2020-06-12	4818	DEERAGUN, QLD	NO	dog	female	yes	7y3m	kelpieX	yes	nexgard spectra, proheart	SR-12	0.63	100	+	-	pos.	120	0.505	0.492	pos.	pos.	pos.	n/a	n/a	26.43	15.76	27.99	19.58	NEG.	85.46	1.48	5.33	7.74	99.72	0	0	0.28	92.93	0	5.4	1.67	0	0.04	0	99.96
24	HW24/20	HW8/20	6	2020-06-06	4818	DEERAGUN, QLD	NO	dog	male	yes	5y5m	English Staffordshire Rerrier	yes	neggard spectra	SR-12	0.57	85	+	-	pos.	80	0.381	0.478	pos.	pos.	pos.	n/a	n/a	24.11	15.75	29.43	21.83	NEG.	86.73	1.13	4.16	7.98	100	0	0	0	91.86	1.35	3.66	3.14	0	0	0	100
25	HW25/20	NEW	15	2020-06-06	4818	DEERAGUN, QLD	NO	dog	male	no	7y4m	English Springer Spaniel	no	nexgard spectra (3 month consecutive)	SR-12	0.6	92	+	-	pos.	380	0.13	0.159	pos.	pos.	pos.	n/a	n/a	24.04	15.92	26.04	19.37	NEG.	81.26	3.74	12.24	2.76	100	0	0	0	90.21	2.03	3.44	4.32	0	0	0	100
26	HW26/20	NEW	16	2020-06-18	4818	DEERAGUN, QLD	NO	dog	female	yes	3y6m	staffy	n/a	Nexgard Spectra	SR-12	0.61	86	+	-	pos.	7625	0.434	0.504	pos.	pos.	pos.	pos.	n/a	19.93	17.64	23.1	21.49	28.05	85.86	0.77	3.6	9.77	100	0	0	0	87.85	1.12	4.4	6.64	0	0	0	100
27	HW27/20	NEW	17	2020-07-01	4818	DEERAGUN, QLD	NO	dog	female	n/a	1y5m	kelpie x collie	yes	total care	SR-12	0.61	86	-	-	pos.	440	0.25	0.27	pos.	pos.	n/a	pos.	n/a	23.29	16.74	24.67	20.66	29.82	86.77	1.63	2.79	8.8	100	0	0	0	87.83	1.4	3.58	7.19	0	0	0	100
28	HW28/20	NEW	18	2020-07-11	4818	DEERAGUN, QLD	NO	dog	female	n/a	7y	Jack Russel Terrier X	yes	Interceptor Spectrum	SR-12	0.57	83	-	-	pos.	1800	0.622	0.814	pos.	pos.	n/a	pos.	n/a	21.04	17.69	25.47	22.33	29.32	86.36	1.33	3.01	9.29	99.9	0	0	0.1	88.73	1.08	4.57	5.62	0	0	0	100
29	HW29/20	NEW	19	2020-07-08	4224	TUGUN, QLD	NO	dog	male	n/a	9y	Stafordshire Bull Terrier	yes	heartgard	Heartgard plus	0.54	95	+	-	pos.	0	0.381	0.666	pos.	pos.	n/a	pos.	n/a	32.59		33.06	22.06	NEG.	84.21	2.21	4.77	8.81	99.82	0	0	0.18	87.63	2.24	2.81	7.32	0	0	0	100
30	HW30/20	NEW	20	2020-07-08	4224	TUGUN, QLD	NO	dog	female	n/a	4y	Stafordshire Bull Terrier	yes	ivermectin	Heartgard plus	0.48	90	++	-	pos.	0	0.074	0.063	neg.	neg.	n/a	neg	n/a	NEG.		30.1	21.82	NEG.
31	HW31/30	NEW	21	2020-07-08	4221	TUGUN, QLD	NO	dog	male	n/a	1y9m	Cattle/Lab	yes	ivermectin	Heartgard plus	0.49	90	++	-	pos.	175	0.077	0.085	neg.	pos.	n/a	neg.	n/a	29.56		32.2	22.97	NEG.	85.52	1.83	4.68	7.97	99.92	0	0	0.08	94.83	0	5	0.17	0	0	0	100
32	HW32/20	NEW	22	21/7/2020	4818	DEERAGUN, QLD	NO	dog	kelpie X	n/a	2y	kelpie X	yes	Valuheart	SR-12	0.5	82	+	-	pos.	5700	0.771	0.749	pos.	pos.	n/a	pos.	n/a	20.07	18.32	24.12	24.07	35.46	87.56	1.38	3.36	7.7	99.57	0	0	0.43	93.07	2.31	2.7	1.92	0	0	0	100
33	HW33/20	HW26/20	16	17/7/2020	4818	DEERAGUN, QLD	NO	dog	female	yes	3y6m	staffy	n/a	Nexgard Spectra	SR-12	0.53	85	+	-	pos.	600	0.256	0.374	pos.	pos.	n/a	pos.	n/a	24.19	17.1	25.26	21.11	34.74	86.12	1.57	4.19	8.12	100	0	0	0	89.33	1.24	4.52	4.92	0	0	0	100
34	HW34/20	HW31/20	21	2020-08-05	4224	TUGUN, QLD	NO	dog	male	n/a	1y9m	Cattle/Lab	yes	ivermectin	Heartgard plus	0.53	82	+	-	pos.	0	0.34	0.288	pos.	pos.	n/a	pos.	n/a	32.39	17.44	32.13	21.79	NEG.	87.05	1.27	4.39	7.29	99.57	0	0	0.43	94.32	2.71	2.14	0.84	0	0	0	100
35	HW35/20	HW29/20	19	2020-08-05	4221	TUGUN, QLD	NO	dog	male	n/a	9y	Stafordshire Bull Terrier	yes	heartgard	Heartgard plus	0.56	86	-	-	pos.	0	0.058	0.122	neg.	pos.	n/a	pos.	n/a	NEG.	16.92	NEG.	24.77	NEG.
36	HW36/20	HW25/20	15	15/8/2020	4818	DEERAGUN, QLD	NO	dog	male	no	7y4m	English Springer Spaniel	no	nexgard spectra (3 month consecutive)	SR-12	0.55	89	++	-	pos.	0	0.071	0.083	neg.	pos.	neg.	neg.	n/a	NEG.	18.23	NEG.	21.85	NEG.
37	HW37/20	NEW	23	18/9/2020	4818	DEERAGUN, QLD	NO	dog	male	no	9y	Labrador	yes	excelpet	SR-12	0.36	67	-	-	pos.	11460	1.27	0.95	pos.	pos.	pos.	pos.	n/a	18.45	19.89	24.87	23.26	29.19	88.33	0.87	3.68	7.12	100	0	0	0	89.69	1.06	4.66	4.59	0	0	0	100
38	HW38/20	NEW	24	2020-11-11	4818	DEERAGUN, QLD	YES	dog	male	n/a	3y	German Shepherd	yes	nexgard spectra	SR-12	0.48	75	-	-	pos.	420	0.291	0.369	pos.	pos.	pos.	pos.	n/a	25.75	17.96	26.57	22.03	31.65	88.75	0.85	2.58	7.82	100	0	0	0	87.05	1.19	5.09	6.67	0	0.11	0	99.89
39	HW39/20	NEW	25	2020-11-15	4818	DEERAGUN, QLD	YES	dog	male	no	3y9m	cattle dog	yes	heartguard	SR-12	n/a	n/a	-	-	pos.	24800	1.089	0.755	pos.	pos.	pos.	pos.	n/a	18.38	18.3	21.34	21.05	26.11	86.27	1.35	3.9	8.48	99.93	0.07	0	0	86.97	1.04	5.06	6.93	0	0	0	100
40	HW40/20	HW38/20	24	16/12/2020	4818	DEERAGUN, QLD	YES	dog	male	n/a	3y	German Shepherd	yes	nexgard spectra	SR-12	n/a	n/a	-	-	pos.	300	0.456	0.714	pos.	pos.	pos.	pos.	n/a	25.78	17.47	26.02	20.11	33.54	86.99	1.44	3.03	8.54	100	0	0	0	87.5	2.06	4.84	5.59	0	0	0	100
41	HW41/21	HW39/20	25	15/12/2020	4818	DEERAGUN, QLD	YES	dog	male	no	3y10m	cattle dog	yes	heartguard	SR-12	0.57	91	-	-	pos.	62160	1.133	1.088	pos.	pos.	pos.	pos.	n/a	16.56	15.97	24.12	22.39	28.78	85.97	0.87	3.53	9.62	100	0	0	0	87.58	1.31	5.29	5.82	0	0	0	100
42	HW42/21	NEW	26	2021-01-06	4818	DEERAGUN, QLD	n/a	dog	n/a	n/a	n/a	n/a	n/a	n/a	SR-12	0.5	91	-	-	pos.	200	0.28	0.256	pos.	pos.	pos.	pos.	n/a	21.49	16.56	28.93	22.77	32.67	85.45	1.87	3.86	8.82	99.6	0	0	0.4	83.5	1.98	9.43	5.1	0	0	0	100
43	HW43/21	NEW	27	21/1/2021	4350	WESTBROOK QLD	YES(MtISa)	dog	male	yes	10y	stafordshire bull terrier	no	n/a	SR-12	n/a	n/a	-	-	pos.	3420	0.684	0.896	pos.	pos.	pos.	n/a	n/a	20.28	15.43	25.76	21.43	29.8	86.36	1.98	4.22	7.43	100	0	0	0	90.01	0.93	4.78	4.27	0	0	0	100
44	HW44/21	NEW	28	21/1/2021	4350	WESTBROOK QLD	YES(MtISa)	dog	female	yes	2y	stafordshire bull terrier	no	n/a	SR-12	n/a	n/a	-	-	pos.	3180	0.195	0.219	pos.	pos.	pos.	n/a	n/a	19.26	15.74	25.14	20.72	28.77	88.24	0.91	3.82	7.02	100	0	0	0	88.78	1.57	7.37	2.29	0	0	0	100
45	HW45/21	HW39/20	25	2021-01-20	4818	DEERAGUN, QLD	YES	dog	male	no	3y11m	cattle dog	yes	heartguard	SR-12	0.49	88	-	-	pos.	6500	0.821	0.929	pos.	pos.	pos.	n/a	n/a	20.1	19.53	25.89	23.4	34.02	87.47	1.16	3.66	7.72	100	0	0	0	89.36	1	3.9	5.74	0	0	0	100
46	HW46/21	NEW	29	2021-02-13	2285	CARDIFF, NSW	NO	dog	male	n/a	0y11m	gereyhound x mastiff	no	n/a	SR-12	0.56	91	++	-	pos.	0	0.248	0.281	pos.	pos.	pos.	pos.	n/a	NEG.	16.68	NEG.	21.1	NEG.
47	HW47/21	NEW	30	22/2/2021	4818	DEERAGUN, QLD	NO	dog	female	n/a	4y	kelpie X	no	n/a	SR-12	0.53	95	-	-	pos.	0	0.442	0.854	pos.	pos.	pos.	n/a	n/a	NEG.	16.21	NEG.	21.64	NEG.
48	HW48/21	HW43/21	27	19/2/2021	4350	WESTBROOK QLD	YES(MtISa)	dog	male	yes	10y	stafordshire bull terrier	no	n/a	SR-12	0.54	90	-	-	pos.	1350	1.044	0.796	pos.	pos.	pos.	n/a	n/a	20.57	16.95	23.89	20.03	33.77	85.83	1.18	4.25	8.74	100	0	0	0	87.79	1.1	5.68	5.44	0	0	0	100
49	HW49/21	HW44/21	28	19/2/2021	4350	WESTBROOK QLD	YES(MtISa)	dog	female	yes	2y	stafordshire bull terrier	no	n/a	SR-12	0.55	90	+	-	pos.	1100	0.356	0.324	pos.	pos.	pos.	n/a	n/a	21.04	16.38	24.87	19.24	33.68	88.43	0	3.99	7.58	99.59	0	0	0.41	86.75	0.91	5.17	7.17	0	0	0	100
50	HW50/21	HW38/20	24	2021-03-03	4818	DEERAGUN, QLD	YES	dog	male	n/a	3y	German Shepherd	yes	nexgard spectra	SR-12	0.56	94	+	-	pos.	1	N/A	N/A	N/A	N/A	n/a	n/a	n/a	29.97	16.91	NEG.	20.19	NEG.	86.68	1.5	4.89	6.93	99.39	0	0	0.61	92.86	2.07	4.61	0.47	0	1.57	0.3	98.13
51	HW51/21	NEW	31	2021-03-11	4818	DEERAGUN, QLD	NO	dog	male	no	8y2m	staffy	sporadic	n/a	SR-12	0.55	100	+++	-	pos.	0	0.388	0.492	pos.	pos.	pos.	n/a	n/a	37.17	15.85	NEG.	19.37	NEG.	86.47	1.31	5.97	6.25	100	0	0	0	87.76	2.83	4.65	4.76	0	0	0	100
52	HW52/21	NEW	32	2021-03-11	4818	DEERAGUN, QLD	NO	dog	male	n/a	5y	Arab	yes	Nexguard	SR-12	0.42	80	+	-	pos.	5540	0.598	0.773	pos.	pos.	pos.	n/a	n/a	21.5	17.03	21.67	20.33	26.68	86.33	1.58	3.14	8.95	99.43	0.21	0	0.36	88.41	1.25	4.7	5.64	0	0	0	100
53	HW53/21	HW44/21	28	2021-03-22	4350	WESTBROOK QLD	YES(MtISa)	dog	female	yes	2y	stafordshire bull terrier	no	n/a	SR-12	0.53	95	++	-	pos.	4	0.074	0.128	neg	pos.	pos.	n/a	n/a	31.02	17.57	NEG.	20.53	NEG.
54	HW54/21	HW43/21	27	2021-03-22	4350	WESTBROOK QLD	YES(MtISa)	dog	male	yes	10y	stafordshire bull terrier	no	n/a	SR-12	0.54	95	+	-	pos.	215	1.336	0.954	pos.	pos.	pos.	n/a	n/a	25.46	20.23	27.03	21.55	NEG.
55	HW55/21	NEW	33	2021-03-24	4818	DEERAGUN, QLD	NO	dog	male	no	8y	staffy X	yes	nexgard spectra	SR-12	0.5	87	Normal	-	pos.	1570	0.573	0.307	pos.	pos.	pos.	n/a	n/a	20.89	18.98	24.57	20.05	30.34
56	HW56/21	NEW	34	2021-04-16	4818	DEERAGUN, QLD	NO	dog	female	yes	5y8m	Border collie	yes	n/a	SR-12	0.51	84	++	-	pos.	9400	0.624	0.817	pos.	pos.	pos.	n/a	n/a	19.54	19.47	21.2	20.15	27.31
57	HW57/21	NEW	35	2021-05-27	4818	DEERAGUN, QLD	NO	dog	female	n/a	6y 2m	St Bernard	yes	Nexguard	SR-12	0.41	84.5	+	-	pos.	11990	0.778	0.967	pos.	pos.	n/a	n/a	pos.	19.01	19.34	19.48	19.57	27.27
58	HW58/21	HW56/21	34	2021-06-04	4818	DEERAGUN, QLD	NO	dog	female	yes	5y11m	Border collie	yes	n/a	SR-12	0.55	90	++	-	pos.	3180	0.099	0.309	pos	pos	n/a	n/a	pos.	18.41	19.17	22.87	21.59	35.48
59	HW59/21	HW55/21	33	2021-06-17	4818	DEERAGUN, QLD	NO	dog	male	no	8y	staffy X	yes	nexgard spectra	SR-12	0.43	78	Normal	-	pos.	470	0.074	0.172	pos	pos	n/a	n/a	pos.	23.19	18.81	25.22	20.18	NEG.
60	HW60/21	NEW	36	2021-06-25	4818	DEERAGUN, QLD	NO	dog	male	no	8y	Bull Arab	no	n/a	SR-12	0.45	91	++	-	pos.	12250	0.176	0.716	pos	pos	pos.	n/a	n/a	19.99	17.51	20.2	20.68	32.13
61	HW61/21	NEW	37	2021-06-25	4818	DEERAGUN, QLD	NO	dog	male	yes	8y	staffy X	sporadic	NGS	SR-12	0.41	97	++	-	pos.	2300	0.159	0.469	pos	pos	pos.	n/a	n/a	21.17	18.89	22.59	21.57	29.93
62	HW62/21	HW57/21	35	2021-06-03	4818	DEERAGUN, QLD	NO	dog	female	n/a	6y 2m	St Bernard	yes	Nexguard	SR-12	0.41	91			pos.	7760	0.191	0.789	pos	pos	pos.	n/a	n/a	18.37	17.96	22.7	21.47	32.58
63	HW63/21	NEW	38	2021-07-16	4818	DEERAGUN, QLD	n/a	dog	male	n/a	1y7m	labrador	n/a	n/a	SR-12	0.48	92	-	-	pos.	1500	0.087	0.226	pos	pos	pos.	n/a	n/a	20.52	17.63	23.38	20.83	29.5
64	HW65/21	HW61/21	37	2021-08-09	4818	DEERAGUN, QLD	NO	dog	male	yes	8y	staffy X	sporadic	NGS	SR-12	0.53	95	++	-	pos.	960	0.165	0.463	pos	pos	pos.	n/a	n/a	20.97	17.97	25.37	21.68	NEG.
65	HW66/21	HW56/21	34	2021-08-27	4818	DEERAGUN, QLD	NO	dog	female	yes	6y2m	Border collie	yes	n/a	SR-12	0.55	75	+	-	pos.	240	0.102	0.397	pos	pos	pos.	n/a	n/a	24.45	17.68	27.86	19.78	35.78
66	HW67/21	NEW	39	2021-08-30	4818	DEERAGUN, QLD	NO	dog	male	yes	4y1m	Bull arab X	n/a	n/a (monthly)	SR-12	0.54	98	+++	-	pos.	43340	0.284	0.642	pos	pos	pos.	n/a	n/a	16.44	18.08	19.46	20.34	25.26
67	HW68/21	NEW	40	2021-09-21	2450	NANA GLEN, NSW	YES(QLD)	dog	female	n/a	8y	staffordshire bull terrier	no	n/a	SR-12	0.53	76	+	-	pos.	3410	0.15	0.21	pos	pos	pos.	n/a	n/a	21.83	18.12	22.66	19.51	28.22
68	HW69/21	NEW	41	2021-09-27	2228	MIRANDA, NSW	n/a	dog	male	yes	5y	Toy poodle	n/a	n/a	n/a	0.38	84	+	-	pos.	0	0.101	0.422	pos	pos	pos.	n/a	n/a	N/A	N/A	NEG.	18.7	NEG.
69	HW70/21	HW57/21	35	2021-09-28	4818	DEERAGUN, QLD	NO	dog	female	n/a	6y 2m	St Bernard	yes	Nexguard	SR-12	0.44	90	+	-	pos.	360	0.233	0.318	pos	pos	pos.	n/a	n/a	26.04	18.57	28.36	24.38	21.01
70	HW71/21	HW68/21	40	2021-10-18	2450	NANA GLEN, NSW	YES(QLD)	dog	female	n/a	8y	staffordshire bull terrier	no	n/a	SR-12	0.515	102	+	-	pos.	2380	0.049	0.055	neg	pos	neg.	suspect pos.	n/a	21.16	18.41	27.02	24.48	NEG.
71	HW72/21	NEW	42	2021-11-03	2641	LAVINGTON, NSW	YES(ACT, QLD)	dog	male	n/a	n/a	Rhodesian R/B X Cane Corso	no	n/a	SR-12	0.61	100	++	-	pos.	690	0.049	0.062	neg	pos	neg.	neg.	n/a	23.94	17.57	28.19	23.07	36.16
72	HW73/21	HW68/21	40	2021-11-15	2450	NANA GLEN, NSW	YES(QLD)	dog	female	n/a	8y	staffordshire bull terrier	no	n/a	SR-12	0.46	88	+	-	pos.	40	0.063	0.064	pos	pos	neg.	neg.	n/a	N/A	N/A	36.45	22.14	NEG.
73	HW74/21	NEW	43	2021-11-06	4818	DEERAGUN, QLD	YES(NSW)	dog	female	no	2y 11m	Dachshund	n/a	Comfortis PLUS	SR-12	0.66	110	+++	-	pos.	2590	0.11	0.336	pos	pos	pos.	n/a	n/a	22.24	18.31	24.7	21.91	30.55
74	HW75/21	HW63/21	38	2021-12-01	4818	DEERAGUN, QLD	n/a	dog	male	n/a	1y7m	labrador	n/a	n/a	SR-12	0.42	79	+	-	pos.	0	0.06	0.076	pos	pos	neg.	pos.	n/a	NEG.	18.5	NEG.	21.01	NEG.
75	HW76/21	NEW	44	2021-12-02	4818	DEERAGUN, QLD	n/a	dog	female	n/a	2y 6m	French Mastiff X	n/a	n/a	SR-12	n/a	n/a	n/a	n/a	neg.	N/A	N/A	N/A	N/A	N/A	N/A	N/A	N/A	N/A	N/A	NEG.	19.13	NEG.
76	HW77/21	NEW	45	2021-12-16	4818	DEERAGUN, QLD	NO	dog	female	yes	10y	Cattle dog	yes	Interceptor	SR-12	0.5	95	++	-	pos.	39475	0.215	0.609	pos	pos	pos.	n/a	n/a	18.22	17.92	20.06	21.11	24.88
77	HW78/21	HW74/21	43	2021-12-13	4818	DEERAGUN, QLD	YES(NSW)	dog	female	no	2y 11m	Dachshund	yes	Comfortis PLUS	SR-12	0.53	84	++	-	pos.	2590	0.243	0.331	pos	pos	pos.	n/a	n/a	20.91	18.19	22.68	20.46	33.11
78	HW79/22	HW68/21	40	2022-01-11	2450	NANA GLEN, NSW	YES(QLD)	dog	female	n/a	8y	staffordshire bull terrier	no	n/a	SR-12	0.51	99	+	-	pos.	0	0.051	0.059	neg	pos	n/a	n/a	n/a	N/A	N/A	NEG.	18.9	NEG.
	HW58/21
[truncated: 4 more columns]
